# Supplementary material for: Exploring Orodispersible Films Containing the Proteolysis Targeting Chimera ARV-110 in Hot Melt Extrusion and Solvent Casting Using Polyvinyl Alcohol
Source: Pharmaceutics. 2024 Nov 22;16(12):1499. doi: 10.3390/pharmaceutics16121499 (PMC11678735; doi:10.3390/pharmaceutics16121499)
Supplement: Supplementary file 1 [file pharmaceutics-16-01499-s001.zip]

Archive with 1 entries (1 files):
- pharmaceutics-3256862-supplementary.pdf
